# Supplementary material for: ImmuneDB, a Novel Tool for the Analysis, Storage, and Dissemination of Immune Repertoire Sequencing Data
Source: Front Immunol. 2018 Sep 21;9:2107. doi: 10.3389/fimmu.2018.02107 (PMC6161679; doi:10.3389/fimmu.2018.02107)
Supplement: Table S1 — SRA accession information for the five samples used in the germline assignment comparison between ImmuneDB and MiXCR. [file Table_1.XLSX]

## Sheet: mix_accession
BioSample	Sample_Name
SAMN05772019	D181BM8_S75_L001
SAMN05772037	D181Jej-2_S37_L001
SAMN05772032	D181Ile-5_S32_L001
SAMN05772046	D181Lung-3_S46_L001
SAMN05772057	D181PBL-1_S61_L001
