# Supplementary material for: ImmuneDB, a Novel Tool for the Analysis, Storage, and Dissemination of Immune Repertoire Sequencing Data
Source: Front Immunol. 2018 Sep 21;9:2107. doi: 10.3389/fimmu.2018.02107 (PMC6161679; doi:10.3389/fimmu.2018.02107)
Supplement: Table S2 — SRA accession information for the 19 samples used in the clonal inference comparison between ImmuneDB and MiXCR. [file Table_2.XLSX]

## Sheet: colon_accession
SRA BioSample	Sample Name
SAMN05772413	D207-Colon1_S69_L001
SAMN05772414	D207-Colon2_S70_L001
SAMN05772415	D207-Colon3_S71_L001
SAMN05772416	D207-Colon4_S72_L001
SAMN05772417	D207-Colon5_S73_L001
SAMN05772418	D207-Colon6_S74_L001
SAMN05772419	D207-Colon7_S75_L001
SAMN05772420	D207-Colon8_S76_L001
SAMN05772421	D207-Colon9_S77_L001
SAMN05772403	D207-Colon10_S78_L001
SAMN05772404	D207-Colon11_S79_L001
SAMN05772405	D207-Colon12_S80_L001
SAMN05772406	D207-Colon13_S81_L001
SAMN05772407	D207-Colon14_S82_L001
SAMN05772408	D207-Colon15_S83_L001
SAMN05772409	D207-Colon16_S84_L001
SAMN05772410	D207-Colon17_S85_L001
SAMN05772411	D207-Colon18_S86_L001
SAMN05772412	D207-Colon19_S87_L001
